# Supplementary material for: Surveillance and response systems for elimination of tropical diseases: summary of a thematic series in Infectious Diseases of Poverty
Source: Infect Dis Poverty. 2016 May 14;5:49. doi: 10.1186/s40249-016-0144-7 (PMC4868018; doi:10.1186/s40249-016-0144-7)
Supplement: Additional file 2: — List of the 22 articles in the thematic issue of Infectious Diseases of Poverty pertaining to surveillance-response systems that might lead to elimination of tropical diseases. (XLSX 158 kb) [file 40249_2016_144_MOESM2_ESM.xlsx]

## Sheet: Sheet1
No.		title	key words					authors		articls(authors)			topics (diseases)		countries(authors)	countries
1	Scoping Review	Surveillance-response systems: the key to elimination of tropical diseases	6	Tropical diseases, Control, Elimination, Surveillance-response system, Global health, China		tropical diseases	2	10	10	1	ZHOU XN	4	other tropic diseases		3	2 China/Swizerland/south africa		China	5	China	7	HIV		4
2	Research Article	Estimating the basic reproduction number for single-strain dengue fever epidemics	5	Epidemiology, Dengue fever, Statistical inference, Stochastic model, Markov chain Monte Carlo		elimination	4	3	3	4	XIA S	2	Dengue		2	1 Pakistan/Sizerland		Nigeria	3	Nigeria	3	tuberculosis		4
3	Scoping Review	Surveillance of antimalarial drug resistance in China in the 1980s-1990s	7	Plasmodium falciparum, Resistance, Sensitivity, Antimalarial drugs, in vivo, in vitro, Surveillance		surveillance-responses	2	1	1	3	YANG GJ	2	malaria		1	1 China		USA	2	USA	2	H7N9		3
4	Research Article	Immuno-haematologic and virologic responses and predictors of virologic failure in HIV-1 infected adults on first-line antiretroviral therapy in Camroon	5	Immuno-haematologic, Predictors, Virologic failure, Antiretroviral therapy		China	4	8	8	3	LIU JM	2	HIV		1	1 Cameroon		Hong Kong China	2	UK	1	other tropic diseases		3
5	Research Article	Chinese social media reaction to the MERS-CoV and avian influenza A(H7N9) outbreaks	5	Chinese social media reaction to the MERS-CoV and avian influenza A(H7N9) outbreaks		tuberculosis	4	7	7	1	SHI BY	2	MERS & H7N9		2	1 USA/Hong kong China		Swizerland	2	Pakistan	1	malaria		2
6	Research Article	A mathematical model to predict the risk of hepatitis B infection through needle syringe sharing in mass vaccination	4	Hepatitis, Mass tuberculin skin test, Needle sharing, Mathematical model, Iatrogenic infection		malaria	2	1	4	4	BERQUIST R	2	Hepatitis		1	1 Japan		UK	1	Zambia	1	rabies		2
7	Research Article	Assessing resources for implementing a community directed intervention (CDI) strategy in delivering multiple health intervetions in urban poorcommunities in Southwestern Nigeria a qualitative study	4	Community directed intervention, Urban poor, Health interventions, Community participation		rabies	2	4	2	2	MARCEL T	2	tropic diseases		2	1 Nigeria/Swizerland		Pakistan	1	Ghana	1	Dengue		1
8	Scoping Review	Challenges and needs for China to eliminate rabies	4	Rabies, Elimination, China, Needs, Challenges, Review		H7N9	3	8	6	1			rabies		1	2 China/Swizerland		Zambia	1	Japan	1	MERS		1
9	Commentary	Towards a science of rabies elimination	2	Rabies, Dog, China, Control, Elimination		HIV	4	1	5	3			rabies		1	1 China		Ghana	1	Tanzania	1	Hepatitis		1
10	Research Article	Household catastrophic payments for tuberculosis care in Nigeria incidence,determinants, and policy implications for universal health coverage	5	Cost analysis, Health policy, Tuberculosis, Regression analysis, Nigeria		modelling	3	4					tuberculosis		1	1 Nigeria		Japan	1	Uganda	1	filaria		1
11	Research Article	Factors associated with risk of malaria infection among pregant women in Lagos, Nigeria	6	Malaria, Pregnancy, Risk factors, Insecticide spray, Maternal age, Malaria in pregnancy in Lagos				2					malaria		1	1 Nigeria/Swizerland		Tanzania	1	India	1	clonorchiasis		1
12	Letter to the Editor	Research priorities in modeling the transmission risk of H7N9 bird flu	5	H7N9, Bird flu, Transmission, Modeling, Priorities				6					H7N9		4	1 Hong Kong China/Thailand/Seribia/China		Uganda	1	Ethiopia	1	Schistosoma mansoni		1
13	Scoping Review	A review of tuberculosis at the wildlife-livestock-human interface in Zambia	4	Bovine tuberculosis, Kafue lechwe, Interface, Zoonotic tuberculosis				3					tuberculosis		2	2 Zambia/Norway		India	1	Cameroon	1			24
14	Research Article	Using no-cost mobile phone reminders to improve attendance for HIV test results a pilot study in rural Swaziland	7	HIV infections, Mobile phone, Africa, Rural health, Text messaging, Buzzing, Mhealth				5					HIV		1	1 UK/Swaziland		Ethiopia	1		22
15	Research Article	Inferring the potential risks of H7N9 infection by spatiotemporally characterizing bird migration and poultry distribution in eastern China	3	Inferring the potential risks of H7N9 infection by spatiotemporally characterizing bird migration and poultry distribution in eastern China				5					H7N9		2	1 Hong Kong China/China		Norway	1
16	Research Article	Smear positive pulmonary tuberculosis among diabetic patients at the Dessie referral hospital Northeast Ethiopia	4	Dessie, Diabetic patients, Ethiopia, Pulmonary tuberculosis (PTB				4					tuberculosis		1	1 Ethiopia		Cameroon	1
17	Research Article	In vitro gene silencing of independent phosphoglycerate mutase (iPGM) in the filarial parasite Brugia malayi	5	siRNA, Lymphatic filariasis, Drug target, RNAi, Embryogenesis				5					filaria		1	1 India			25
18	Opinion	Time to tackle clonorchiasis in China	5	Clonorchis sinensis, Clonorchiasis, Hepatitis B virus, Liver cancer, Research				3					clonorchiasis		1	1 China
19	Research Article	On the exoneration of Dr. William H. Stewart debunking an urban lagend	6	William H. Stewart, Urban legend, History of antibiotics, Antibiotic development, Antibiotic crisis, Public policy				2					tropic diseases		1	1 USA
20	Scoping Review	Epidemiology and interactions of Human Immunodeficiency Virus-1 and Schistosoma mansoni in sub-Saharan Africa	5	Schistosoma mansoni, HIV-1, Co-infections, Immunological interactions, Deworming				8					HIV & Schistosoma mansoni		5	2 Tanzania/Uganda/UK/kenya/Brazil
21	Editorial	Elimination of tropical disease through surveillance and response	5	Elimination of tropical disease through surveillance and response				3					tropic diseases		3	1 China/Sweden/Swizerland
22	Research Article	Assessing the impact of TBHIV services integration on TB treatment outcomes and their relevance in TB/HIV monitoring in Ghana	7	Tuberculosis, HIV, Integration, Indicator, Treatment outcome, Referral, Partial integration, One-stop shop				4					tuberculosis & HIV		3	1 Ghana/UK/Hong Kong China
			109					97							40
								88

## Sheet: number of author
number of authors	articles	auhtors
1	3	10
2	2	8
3	4	8			4
4	4	8			4
5	3	7			3
6	1	6			1
7	1	5			1
8	3	5			3
9	0	5			0
10	1	4			1
		4			17	22	0.772727
		4
		4
		3
		3
		3
		3
		2
		2
		1
		1
		1
		97

## Sheet: authors
provenance of articles												author's country affiliations
China	6	0.272727							China	29.5		China	29.5
Nigeria	3	0.136364							India	5		Nigeria	9.5
USA	2	0.0909091							Japan	1		USA	9
UK	1	0.0454545							Thailand	0.5		UK	8
Pakistan	1	0.0454545							Pakistan	3		Cameroon	8
Zambia	1	0.0454545								39	0.393939	Swizerland	6.5
Ghana	1	0.0454545										India	5
Japan	1	0.0454545										Ethiopia	4
Tanzania	1	0.0454545							Nigeria	9.5		Pakistan	3
Uganda	1	0.0454545							Ethiopia	4		Zambia	3
India	1	0.0454545							Cameroon	8		Norway	3
Ethiopia	1	0.0454545							Zambia	3		Tanzania	2.5
Cameroon	1	0.0454545							Tanzania	2.5		Uganda	1.5
Swizerland	1	0.0454545							Uganda	1.5		Ghana	1
									Ghana	1		Japan	1
									Kenya	1		Sweden	1
									South africa	0.5		Kenya	1
										31	0.313131	Brazil	1
												Thailand	0.5
									USA	9	0.0909091	Serbia	0.5
												South africa	0.5
									UK	8
									Swizerland	6.5			99
									Norway	3
									Sweden	1
									Serbia	0.5
										19	0.191919
									Brazil	1	0.010101

## Sheet: topics
HIV	4
H7N9 flu	3
Malaria	2
Dengue fever	1
Clonorchiasis	1
Schistosomiasis	1
Tuberculosis	4
other tropic diseases	3
Rabies	2
MERS	1
Hepatitis	1
Filariasis	1

## Sheet: countries
1	12	5									9
2	5	4									8
3	3	3									6
4	1	3									6
5	1	3									5
		2									5
		2									5
		2									5
		2									4
		2									4
		1									4
		1									3
		1									3
		1									3
		1									2
		1									2
		1									2
		1									2
		1									1
		1									1
		1									1
		1									1

## Sheet: paper category
Research Article	13	0.590909
Scoping Review	5	0.227273
Commentary	1	0.0454545
Letter to the Editor	1	0.0454545
Opinion	1	0.0454545
Editorial	1	0.0454545
